# Supplementary material for: Genome-Wide Identification of SMXL Gene Family in Soybean and Expression Analysis of GmSMXLs under Shade Stress
Source: Plants (Basel). 2022 Sep 15;11(18):2410. doi: 10.3390/plants11182410 (PMC9500757; doi:10.3390/plants11182410)
Supplement: Supplementary file 1 [file plants-11-02410-s001.zip]

Archive with 4 entries (4 files):
- Figure S1. The tertiary structures of GmSMXL proteins in G1 group and AtSMXL6,7,8, OsD53 and OsD53-LIKE proteins.jpg
- Table S1. Characterization of the GmSMXL family in soybean.xlsx
- Table S2. Characterization of motifs.xlsx
- Table S3. The primers of qRT-PCR.xlsx
