# Supplementary material for: Genome-Wide Identification of SMXL Gene Family in Soybean and Expression Analysis of GmSMXLs under Shade Stress
Source: Plants (Basel). 2022 Sep 15;11(18):2410. doi: 10.3390/plants11182410 (PMC9500757; doi:10.3390/plants11182410)
Supplement: Supplementary file 1 [file plants-11-02410-s001.zip › Table S1. Characterization of the GmSMXL family in soybean.xlsx]

## Sheet: Sheet1
Table S1. Characterization of the GmSMXL family in soybean.
Gene name	Gene ID	Coding sequence length(bp)	Encode protein length(aa)	Protein molecular weight (MW)	pI	Instability index	Subcellular localization
GmSMXL01	Glyma.01G112300	3777	1258	142.63	6.01	47.07	nucleus
GmSMXL02	Glyma.02G198000	2604	867	95.67	5.97	48.49	nucleus
GmSMXL03	Glyma.02G226900	3186	1061	117.57	6.8	50.7	nucleus
GmSMXL04	Glyma.04G062200	2925	974	109.22	7.01	40.44	Mitochondria
GmSMXL05	Glyma.04G200400	2769	922	102.55	6.16	42.06	Chloroplast
GmSMXL06	Glyma.04G203300	2841	946	103.76	8.81	36.68	Chloroplast
GmSMXL07	Glyma.05G022200	2736	911	101.33	5.93	36.32	Cytoplasm
GmSMXL08	Glyma.05G201100	2760	919	102.37	6.35	42.82	Chloroplast
GmSMXL09	Glyma.06G162200	2853	950	104.24	8.57	38.62	Chloroplast
GmSMXL10	Glyma.06G165200	2769	922	102.5	6.09	40.41	Chloroplast
GmSMXL11	Glyma.06G202200	2262	753	83.39	6.18	34.9	Cytoplasm
GmSMXL12	Glyma.08G008400	2760	919	102.17	6.37	44.29	Chloroplast
GmSMXL13	Glyma.08G242100	2925	974	109.76	6.34	40.18	Mitochondria
GmSMXL14	Glyma.10G079000	2610	869	96.03	5.76	51.02	nucleus
GmSMXL15	Glyma.10G196300	2598	865	96.45	6.13	49.55	nucleus
GmSMXL16	Glyma.11G174500	2352	1099	121.72	6.43	45.57	nucleus
GmSMXL17	Glyma.11G230700	3252	1083	119.53	6.77	51.41	nucleus
GmSMXL18	Glyma.13G058600	2937	978	110.16	6.26	37.38	Mitochondria
GmSMXL19	Glyma.13G092700	3111	1036	113.55	6.49	46.25	nucleus
GmSMXL20	Glyma.13G101300	3027	1008	111.96	6.57	51.04	nucleus
GmSMXL21	Glyma.14G193900	3285	1094	120.7	6.16	45.83	nucleus
GmSMXL22	Glyma.15G167000	3180	1059	116.78	6.15	51.61	nucleus
GmSMXL23	Glyma.17G058400	3033	1010	112.36	6.31	51.21	nucleus
GmSMXL24	Glyma.17G067700	3105	1034	113.13	6.43	48.59	nucleus
GmSMXL25	Glyma.17G077500	1365	454	49.93	6.08	31.3	Cytoplasm
GmSMXL26	Glyma.18G026600	2877	1076	118.76	6.36	51.31	nucleus
GmSMXL27	Glyma.18G062300	3270	1089	120.47	7.52	49.21	nucleus
GmSMXL28	Glyma.18G264400	2925	974	109.77	6.1	39.46	Cytoplasm
GmSMXL29	Glyma.19G027900	2937	978	110.2	6.2	37.57	Mitochondria
GmSMXL30	Glyma.20G073000	2571	856	95.92	7.53	45.58	nucleus
GmSMXL31	Glyma.20G193900	2559	852	94.9	6	50.46	nucleus
