# Supplementary material for: Genome-Wide Identification of SMXL Gene Family in Soybean and Expression Analysis of GmSMXLs under Shade Stress
Source: Plants (Basel). 2022 Sep 15;11(18):2410. doi: 10.3390/plants11182410 (PMC9500757; doi:10.3390/plants11182410)
Supplement: Supplementary file 1 [file plants-11-02410-s001.zip › Table S2. Characterization of motifs.xlsx]

## Sheet: Sheet1
Table S2. Characterization of motifs
Motif	Length	E-value	Sequence
1	50	2.9e-471	RCIGATTLDEYRKYIEKDPALERRFQQVYVDEPSVEDTISILRGLRERYE
2	50	1.1e-593	PYSVVLLEEIEKAHPDVFNSLLQAJEDGRLTDSQGRTVSFKNTVIIMTSN
3	43	1.8e-475	ATQQCLTPEAARVJKSAVEVARRRGHAQVTPLHVASALLSLPN
4	41	7.4e-478	NRPIAWFLFLGPDGVGKTEJAKALAEYLFGSEEALVRJDMS
5	50	1.2e-443	GKLDPVIGRDDEIRRVIQILSRRTKNNPVLIGEPGVGKTAIAEGLAQRIV
6	29	2.8e-369	LEHLISSJJDDPPVSRVYREAGFLSEAVK
7	50	2.0e-366	LHHGVRITDSALVAAAQLSDRYISGRFLPDKAIDLVDEAGARVRMZITSK
8	21	1.1e-249	PPASNALVAAIKRAQAGQRRP
9	41	6.8e-282	GDVPZTLMNKRLISLDMGALVAGAKYRGEFEERLKAVLKEV
10	41	3.8e-245	YNRIKSRVMEELRSYFRPEFLBRVDEYIVFKPLDFDZJAEI
