# Supplementary material for: Genome-Wide Identification of SMXL Gene Family in Soybean and Expression Analysis of GmSMXLs under Shade Stress
Source: Plants (Basel). 2022 Sep 15;11(18):2410. doi: 10.3390/plants11182410 (PMC9500757; doi:10.3390/plants11182410)
Supplement: Supplementary file 1 [file plants-11-02410-s001.zip › Table S3. The primers of qRT-PCR.xlsx]

## Sheet: Sheet1
Table S3. The primers of qRT-PCR.
Gene Name	Gene No.	Forward primers (F)	Reverse primers (R)
GmSMXL3	Glyma.02G226900	TCGTGGTGAGAAGGTTTCGTTGC	GGAGTGGCGGAAGTAACAGTAAGC
GmSMXL16	Glyma.11G174500	TGGAGGAGGGAAGGTGTGGTTG	GGCAGAGGTCATGGTCAGAAGATG
GmSMXL17	Glyma.11G230700	GCCACCCTGACAACTTCCACTTC	CTGTTGCTGTTGCTGTTGCTTCTG
GmSMXL21	Glyma.14G193900	AGGTTGTTGGAGATTCGTGGTGAG	GAAGGAGTGGCAGAAGTGACAGTG
GmACTIN	Glyma.08G146500	CAGAAAGGATCTATATGGCAAC	ATTTTCTTTCTGGTGGAGCTAC
